# Supplementary material for: Mesenchymal Tissue-Driven Gene Programs Identify EMP3 as a Key Biomarker of Aggressiveness in Undifferentiated Sarcomas
Source: Int J Mol Sci. 2026 Apr 6;27(7):3309. doi: 10.3390/ijms27073309 (PMC13073760; doi:10.3390/ijms27073309)
Supplement: Supplementary file 1 [file ijms-27-03309-s001.zip]

Archive with 1 entries (1 files):
- ijms-4201824-supplementary.pdf
